# Supplementary material for: Predictors of Fighting Ability Inferences Based on Faces
Source: Front Psychol. 2019 Jan 15;9:2740. doi: 10.3389/fpsyg.2018.02740 (PMC6341000; doi:10.3389/fpsyg.2018.02740)
Supplement: Table S2 — Dataset for formidability rating. [file Table_2.XLSX]

## Sheet: List1
ID	sex	Age	F1	F2	F3	F4	F5	F6	F7	F8	F9	F10	F11	F12	F13	F14	F15	F16	F17	F18	F19	F20	F21	F22	F23	F24	F25	F26	F27	F28	F29	F30	F31	F32	F33	F34	F35	F36	F37	F38	F39	F40	F41	F42	F43	F44		Mean_formidabiliyt_rating
1F_041217	female	20	6	7	4	4	5	5	2	3	4	7	4	2	4	4	3	6	5	5	3	4	3	5	4	1	5	5	5	6	4	6	7	7	5	5	5	5	3	6	6	5	6	6	4	1		4.59091
2F_041217	female	27	7	7	3	4	5	5	1	6	5	7	3	5	6	4	2	5	6	3	6	2	4	5	6	4	5	5	5	3	3	3	7	7	3	6	5	5	4	4	6	3	7	7	5	2		4.68182
3F_041217	female	20	4	5	2	3	5	6	2	2	2	5	4	3	3	4	3	4	5	3	3	2	4	2	5	2	3	3	5	3	3	5	4	5	5	4	3	4	5	5	5	3	3	4	2	3		3.63636
4F_041217	female	29	4	5	4	4	4	5	3	5	5	5	4	5	4	5	5	5	5	5	3	5	4	5	4	4	5	5	5	4	5	5	5	6	4	5	5	4	5	4	5	5	5	4	3	3		4.52273
5F_041217	female	23	6	5	3	5	2	6	2	2	4	7	4	5	6	4	6	3	3	6	3	4	2	4	4	3	5	3	5	5	3	3	5	3	3	4	3	4	5	5	5	3	6	4	2	2		4.02273
6F_041217	female	19	7	7	2	2	1	3	1	2	4	7	6	1	4	2	2	1	6	5	3	3	2	5	7	2	5	5	7	7	5	3	6	5	6	4	6	6	5	6	5	6	7	5	1	2		4.25
7F_041217	female	22	6	6	3	4	2	6	3	5	4	6	4	3	6	4	5	6	4	5	4	6	3	5	6	3	3	5	6	5	3	6	5	6	5	5	3	3	5	6	6	4	5	5	3	2		4.54545
8F_041217	female	22	6	5	3	6	5	3	2	4	6	3	2	2	3	5	5	5	3	4	5	1	6	6	2	2	3	6	5	2	5	2	1	6	4	4	4	2	7	2	3	1	6	4	3	1		3.75
9F_041217	female	25	5	6	5	5	3	3	5	3	5	3	4	3	3	4	5	6	5	4	3	5	3	5	5	4	3	5	5	5	4	4	6	4	3	5	4	3	5	5	4	4	6	6	3	3		4.29545
10F_041217	female	22	7	7	2	7	3	5	1	2	1	7	6	3	7	6	6	6	4	5	1	4	1	3	6	3	3	3	2	7	2	6	5	6	5	5	7	2	1	2	6	3	5	4	4	3		4.18182
11F_051217	female	24	5	6	3	2	4	7	2	3	3	7	2	5	6	5	4	4	5	4	4	3	2	6	6	1	4	3	4	5	5	6	5	7	3	4	5	3	3	4	3	4	6	4	3	1		4.11364
12F_051217	female	22	6	6	3	5	5	7	3	6	6	6	3	4	6	5	4	5	6	2	2	3	3	7	7	3	4	5	6	6	3	7	6	6	5	2	1	5	5	2	7	5	6	5	1	2		4.59091
13F_051217	female	19	7	6	2	2	6	4	1	2	5	7	2	5	4	3	4	5	4	6	2	3	4	6	4	2	5	4	4	4	3	4	4	6	4	4	3	4	2	4	4	3	5	6	2	2		3.93182
14F_051217	female	19	4	4	2	4	3	6	3	1	5	6	1	4	6	2	4	4	6	3	3	2	1	3	5	2	3	3	3	4	4	3	5	6	2	4	4	4	4	6	5	3	5	6	5	3		3.77273
15F_051217	female	20	3	5	1	4	4	1	2	1	6	6	3	2	6	1	2	5	7	6	2	1	1	2	3	1	2	7	7	6	5	5	6	6	3	2	3	5	7	4	3	2	7	4	1	1		3.65909
16F_051217	female	22	4	6	3	2	1	3	1	5	4	5	2	3	3	5	4	5	5	5	5	2	2	5	5	1	4	4	5	3	3	6	4	5	4	6	5	3	5	5	6	3	7	6	1	1		3.90909
17F_051217	female	19	6	5	3	4	5	5	3	3	6	7	4	3	6	4	2	3	6	5	3	5	1	6	5	4	2	5	5	4	4	5	5	4	5	6	5	5	5	3	6	2	3	6	6	1		4.34091
18F_051217	female	21	7	7	5	3	3	4	3	1	2	7	3	3	5	6	6	1	5	7	1	3	3	5	7	2	4	5	4	5	1	7	6	7	6	5	3	7	5	6	5	3	6	1	1	1		4.25
19F_051217	female	19	5	6	2	2	3	6	2	1	5	7	1	1	4	4	3	6	7	3	5	2	1	5	6	2	6	2	5	3	5	5	6	6	5	2	2	4	5	4	5	3	6	3	2	1		3.84091
20F_061217	female	19	1	7	2	2	2	1	2	6	5	7	3	2	2	6	6	3	5	5	2	7	3	5	6	2	7	6	6	6	5	6	6	6	1	2	6	4	3	5	6	4	7	7	1	3		4.29545
21F_061217	female	23	6	6	4	3	5	4	2	1	3	6	5	3	4	4	3	5	6	5	2	4	4	4	5	2	6	3	5	7	4	5	7	6	4	4	3	5	6	5	3	2	6	5	2	1		4.20455
22F_061217	female	20	4	7	2	4	3	5	3	2	5	7	3	2	5	3	2	2	6	4	5	3	2	5	6	2	3	3	6	5	2	6	6	6	4	4	2	4	6	2	5	1	6	4	1	2		3.86364
23F_061217	female	19	6	2	2	3	7	6	2	4	4	2	6	1	7	2	6	5	5	5	1	1	2	5	6	5	2	6	7	2	2	3	5	7	1	6	1	6	6	2	7	6	7	2	2	4		4.06818
24F_061217	female	25	5	6	2	2	1	5	1	1	4	7	3	3	2	4	3	5	5	2	1	2	3	7	7	2	1	3	5	7	1	5	6	7	3	1	4	4	4	6	3	2	7	1	2	2		3.56818
25F_061217	female	20	7	7	3	5	5	2	4	2	4	5	2	2	4	2	4	3	5	1	1	4	3	2	3	3	2	2	6	6	3	5	4	4	5	3	3	2	3	6	6	2	6	5	3	1		3.63636
26F_071217	female	24	6	7	3	3	4	7	1	2	3	7	2	4	2	4	6	5	5	4	5	3	2	5	7	1	2	7	5	6	3	5	5	4	3	4	4	5	4	5	5	2	6	4	1	2		4.09091
27F_071217	female	24	5	6	2	1	2	4	1	1	4	6	2	1	2	4	4	4	7	3	2	3	3	3	4	4	3	5	4	6	2	4	3	5	2	2	2	5	4	3	3	2	4	2	2	1		3.22727
28F_071217	female	21	4	6	2	6	3	7	3	2	3	4	4	4	6	5	3	6	7	5	2	2	3	7	5	6	3	5	4	5	5	6	4	6	4	5	5	5	5	7	7	6	7	7	2	3		4.68182
29F_071217	female	23	6	5	2	1	4	6	2	2	4	7	2	2	4	5	4	4	4	5	2	5	1	5	6	1	5	3	4	6	2	5	6	6	5	5	2	5	3	3	5	2	6	4	1	3		3.86364
30F_071217	female	38	6	7	3	5	4	5	2	4	4	7	2	3	5	2	3	2	6	3	3	4	3	6	3	2	6	4	6	6	2	3	7	7	3	6	3	3	4	5	7	2	6	6	5	1		4.22727
31F_081217	female	21	5	3	4	3	3	4	3	4	4	5	3	4	5	4	3	3	3	4	5	5	5	5	4	4	6	3	3	5	4	4	4	4	5	6	4	3	3	4	6	5	6	5	3	5		4.15909
32F_081217	female	20	6	3	2	1	1	7	1	2	6	7	1	5	2	3	7	6	3	6	2	2	1	1	5	2	4	5	7	7	6	7	7	5	3	6	2	7	5	3	6	1	7	5	1	1		4.02273
33F_111217	female	26	5	6	2	3	4	4	3	2	4	6	4	3	4	5	4	5	3	5	3	2	3	6	5	2	5	5	5	7	4	5	5	6	4	4	2	4	5	3	3	3	6	4	3	2		4.04545
34F_111217	female	30	7	7	2	3	3	7	1	2	4	7	3	2	4	2	2	2	6	2	3	2	2	6	3	1	2	3	5	6	3	3	7	7	2	3	3	3	4	3	4	1	6	5	2	1		3.54545
35F_111217	female	27	5	6	3	4	5	5	2	2	5	6	4	6	6	3	4	5	4	5	4	5	3	5	6	3	6	4	6	5	2	5	6	6	4	3	6	4	4	3	6	2	7	5	2	3		4.43182
36F_121217	female	21	5	6	3	4	6	4	4	3	4	6	4	4	5	4	4	5	4	3	4	2	3	4	5	5	3	5	6	6	3	4	5	6	3	6	4	4	3	5	4	5	6	5	3	3		4.31818
37F_121217	female	19	5	5	2	5	5	5	4	3	5	5	6	4	5	3	4	1	4	3	2	3	2	5	3	5	3	3	5	5	5	5	4	6	5	5	4	5	4	5	4	4	5	2	3	3		4.06818
38F_121217	female	23	7	6	4	2	5	5	2	3	6	7	4	4	6	2	4	3	6	5	2	4	5	5	6	2	6	1	6	6	5	4	6	6	5	4	5	4	3	4	6	5	7	5	3	2		4.5
39F_121217	female	18	4	5	3	4	3	5	2	2	3	6	3	2	6	5	5	3	4	6	2	2	3	5	5	3	3	3	5	6	2	5	5	5	3	4	2	4	4	3	6	4	6	3	2	4		3.86364
40F_131217	female	21	2	2	5	3	1	3	3	1	1	1	1	4	4	1	3	2	4	5	2	7	4	1	2	3	7	2	2	7	4	5	1	2	5	3	1	4	3	2	4	4	1	4	4	4		3.04545
41F_131217	female	21	5	5	3	4	3	5	2	2	5	6	4	3	5	4	5	5	5	2	3	3	2	4	5	3	5	4	3	4	3	5	5	5	3	4	5	5	5	4	4	3	6	4	3	3		4
42F_131217	female	24	6	5	4	4	5	5	3	5	5	6	1	2	6	2	6	3	5	4	3	6	2	4	3	3	4	5	5	6	4	4	4	6	5	3	3	2	5	4	7	2	6	3	1	2		4.06818
43F_131217	female	20	5	6	4	3	4	3	3	3	4	6	4	4	3	5	4	4	5	4	4	5	3	4	6	3	5	5	5	6	5	5	5	5	4	3	5	4	5	4	5	4	4	5	3	3		4.29545
44F_141217	female	22	6	6	3	3	3	5	3	2	5	6	4	3	4	5	3	4	4	5	5	3	4	6	4	1	5	2	3	5	4	5	5	6	5	5	4	5	4	3	5	3	5	4	2	3		4.09091
45F_141217	female	23	5	4	3	4	4	6	3	4	6	6	4	2	5	6	4	5	6	4	3	4	3	6	4	3	4	4	5	6	4	5	3	6	3	2	3	5	4	5	4	3	6	3	2	3		4.18182
46F_141217	female	21	5	5	2	3	3	6	2	2	3	6	2	2	4	3	4	4	3	4	2	2	1	4	4	2	2	6	4	4	2	5	5	6	2	1	2	4	4	2	6	2	4	5	1	1		3.31818
47F_141217	female	22	6	6	2	3	4	6	2	4	4	7	1	3	6	5	2	6	6	5	2	3	5	5	6	1	4	4	5	4	2	7	7	7	3	3	5	5	6	5	5	4	7	4	1	2		4.31818
48F_141217	female	21	3	6	3	5	3	5	1	4	5	7	1	3	5	5	4	5	2	5	2	3	6	6	6	2	3	3	5	5	2	6	5	7	4	3	2	6	3	2	5	2	7	2	1	2		3.90909
1M_041217	male	22	3	4	2	6	5	6	2	5	5	6	4	3	4	2	4	5	6	4	2	2	1	5	6	5	3	3	6	6	3	5	5	6	2	3	3	4	5	2	5	3	6	5	2	3		4.02273
2M_041217	male	19	5	5	3	3	6	6	2	2	5	6	2	3	6	4	5	4	6	5	3	3	5	6	4	4	5	3	6	5	5	4	6	6	4	3	5	3	5	5	5	2	6	6	5	2		4.40909
4M_041217	male	21	5	6	2	5	2	5	3	3	5	6	3	2	4	3	3	4	4	3	4	2	4	5	4	1	3	4	4	5	4	3	6	4	3	2	4	3	5	4	4	3	5	3	3	1		3.65909
3M_041217	male	26	6	4	3	4	3	7	2	1	2	3	2	2	5	2	3	2	4	3	5	3	5	3	5	1	3	4	6	4	6	7	5	5	4	3	2	6	3	2	6	5	7	7	1	1		3.79545
5M_041217	male	21	6	7	4	3	5	5	4	3	7	6	6	3	5	3	4	5	6	4	6	4	3	4	5	3	5	5	5	6	4	5	5	6	4	4	3	4	4	5	4	3	6	4	4	2		4.52273
6M_041217	male	19	6	7	2	2	3	4	2	5	6	5	3	2	7	2	6	3	5	4	6	2	2	2	5	2	2	2	4	5	6	5	5	6	3	3	3	4	4	2	4	3	7	4	1	2		3.81818
7M_051217	male	22	7	7	3	3	5	5	2	1	3	7	5	6	5	6	4	5	5	6	2	2	2	6	3	1	2	4	5	6	3	3	6	7	5	5	5	4	6	3	4	4	6	5	1	1		4.22727
8M_051217	male	23	4	4	1	3	4	5	4	2	4	3	4	5	3	3	3	6	3	2	4	2	4	5	3	4	5	3	5	3	3	4	5	5	5	4	3	2	3	5	6	4	6	6	7	3		3.90909
9M_051217	male	25	6	6	4	6	2	6	3	3	5	6	5	2	5	2	4	5	6	4	2	2	4	6	6	6	4	5	6	6	3	5	5	6	5	4	3	5	7	5	5	2	6	6	3	4		4.56818
10M_051217	male	19	5	6	3	5	3	6	1	3	2	7	2	2	6	5	5	3	5	5	2	5	4	3	6	1	5	5	5	5	2	4	3	7	3	4	2	5	4	2	5	4	6	6	3	2		4.02273
11M_051217	male	21	6	5	2	3	2	4	1	2	6	7	2	4	4	4	4	5	6	2	1	3	1	2	4	2	5	3	1	5	6	6	3	3	4	4	1	3	5	5	3	2	6	5	1	2		3.52273
12M_061217	male	19	6	6	3	5	3	6	2	3	6	5	3	6	6	4	5	6	5	5	4	3	2	6	4	4	4	3	6	6	5	6	6	6	2	4	2	6	6	4	6	3	6	6	2	3		4.54545
13M_061217	male	25	4	6	1	3	4	4	2	1	2	6	3	2	3	2	1	2	3	2	2	1	4	3	2	1	2	2	6	3	2	2	3	5	2	3	3	3	4	5	2	1	5	5	2	1		2.84091
14M_061217	male	25	6	6	2	5	3	5	2	3	2	7	2	4	5	5	5	3	5	6	4	3	4	5	5	1	3	3	5	3	4	5	7	4	2	4	7	2	6	2	6	5	5	7	3	1		4.13636
15M_061217	male	19	4	6	2	3	3	5	3	2	3	6	5	3	4	5	4	5	6	4	4	3	2	3	6	3	5	4	3	5	4	5	6	6	3	6	1	2	4	5	6	2	6	4	1	3		3.97727
16M_071217	male	23	5	6	3	5	6	6	5	6	4	6	5	3	5	6	4	5	6	5	5	3	5	5	5	2	3	4	5	6	4	6	6	7	2	5	3	6	5	6	5	2	6	5	3	2		4.70455
17M_071217	male	23	6	7	2	2	1	7	2	2	3	7	5	2	6	5	5	5	5	5	2	3	3	6	7	4	4	5	6	6	1	5	7	6	3	3	4	4	5	2	3	4	7	7	4	3		4.34091
18M_071217	male	29	4	3	5	3	2	3	3	3	5	4	3	5	4	2	6	5	3	5	2	3	1	3	1	2	4	2	2	6	4	5	2	3	6	3	1	6	5	4	4	3	5	2	1	5		3.47727
19M_081217	male	27	5	7	1	3	2	6	2	3	5	6	4	3	5	4	5	3	4	4	2	2	3	1	5	3	4	5	6	5	4	5	5	6	4	4	2	5	5	4	5	3	7	6	4	5		4.13636
20M_081217	male	23	6	7	4	4	3	3	1	1	6	7	3	3	4	5	5	6	6	5	2	3	1	3	5	1	5	4	6	6	2	6	5	5	3	4	1	7	5	3	6	3	7	6	2	2		4.13636
21M_111217	male	23	7	7	2	4	4	6	2	2	5	6	3	2	4	3	5	5	6	4	3	3	3	5	7	2	2	4	6	6	3	5	5	6	5	6	6	5	5	2	5	2	6	5	3	1		4.27273
22M_111217	male	25	5	6	4	2	4	4	4	3	4	6	3	4	5	3	3	3	6	6	3	5	2	5	5	3	3	4	2	6	3	5	5	6	4	4	3	4	3	5	4	4	5	5	3	3		4.06818
23M_111217	male	24	6	7	5	5	4	4	1	2	3	7	4	4	2	4	6	4	5	5	3	3	3	3	5	4	3	3	5	6	3	5	6	6	5	4	3	3	3	2	7	4	6	6	4	4		4.25
24M_111217	male	22	6	4	3	3	4	5	6	3	5	5	1	4	5	2	5	4	6	5	3	2	5	3	5	3	6	4	4	6	4	4	5	7	4	4	6	4	3	4	4	5	7	7	3	2		4.31818
25M_111217	male	22	6	6	2	4	4	7	1	1	4	7	3	2	5	4	5	5	5	2	4	3	4	6	6	2	4	5	6	6	1	4	6	6	4	5	2	4	5	5	5	2	5	6	3	2		4.18182
26M_111217	male	19	5	6	4	4	4	6	3	4	4	7	5	4	6	3	6	6	6	5	4	5	6	5	6	5	5	4	3	6	6	6	7	7	5	6	4	6	5	5	5	3	6	3	3	2		4.90909
27M_111217	male	24	5	5	4	4	4	6	3	3	4	6	5	4	5	3	5	5	5	4	3	4	4	5	5	3	4	5	5	6	4	5	4	6	5	4	4	5	4	5	5	4	5	5	4	4		4.47727
28M_121217	male	19	3	4	1	3	3	7	1	2	2	6	4	2	2	2	2	5	4	2	2	1	3	3	4	1	3	3	5	4	2	4	4	6	3	3	1	3	5	3	3	2	3	3	3	3		3.06818
29M_121217	male	21	5	5	3	4	4	5	4	3	2	6	5	4	4	2	4	4	5	4	2	3	2	5	6	2	4	3	3	5	5	5	6	4	4	2	3	3	4	5	3	3	6	2	2	4		3.84091
30M_121217	male	23	6	6	2	2	6	6	2	3	4	7	3	2	3	1	2	2	5	4	2	3	2	6	6	2	6	5	5	5	3	5	6	6	5	2	1	5	4	5	5	1	6	3	2	2		3.84091
31M_121217	male	20	6	6	3	4	4	5	4	4	5	6	6	3	5	4	4	5	6	4	3	3	3	5	5	4	3	3	5	5	3	6	5	5	3	5	3	6	4	4	4	4	6	5	5	3		4.40909
32M_121217	male	20	6	7	3	3	2	7	2	2	3	6	3	3	2	4	5	4	7	5	1	3	2	3	6	1	6	4	3	3	1	6	4	5	2	5	3	3	5	4	5	3	7	2	2	1		3.72727
33M_121217	male	19	7	7	2	3	5	6	2	5	3	6	3	5	1	1	2	2	6	4	3	5	4	5	6	2	5	3	2	5	3	4	7	7	2	2	4	4	1	6	5	5	7	2	1	1		3.88636
34M_131217	male	23	5	6	4	5	2	4	2	2	6	7	5	4	6	4	5	5	5	5	3	3	3	6	6	3	6	5	5	6	5	5	5	6	4	6	4	6	5	6	6	4	7	7	3	5		4.81818
35M_131217	male	26	6	7	3	4	6	7	3	4	4	6	5	4	5	4	3	5	5	3	2	3	3	5	5	5	3	3	5	5	5	4	6	5	3	4	4	5	5	5	5	5	6	4	3	2		4.40909
36M_131217	male	26	5	7	2	3	4	7	2	2	4	6	3	3	3	2	5	5	4	2	1	3	2	5	6	3	3	3	5	6	3	6	4	5	4	5	2	4	3	3	4	3	5	2	1	1		3.65909
37M_131217	male	19	3	6	2	4	2	6	2	3	4	5	3	1	4	2	5	5	6	3	4	3	4	3	6	5	6	5	4	7	3	7	3	5	4	3	2	5	6	6	5	3	6	5	2	2		4.09091
38M_141217	male	21	5	7	2	3	3	7	1	3	4	6	5	1	4	2	5	4	5	5	3	2	2	6	5	3	5	3	6	5	2	5	6	7	4	3	2	4	5	4	6	3	6	3	1	1		3.95455
39M_141217	male	20	3	5	4	4	3	4	2	6	2	5	1	2	5	4	2	2	4	5	2	2	3	2	2	2	3	3	3	6	4	6	4	6	4	4	3	3	2	2	4	4	3	5	4	3		3.45455
40M_141217	male	19	6	7	3	3	5	4	2	5	3	6	3	4	5	5	6	5	3	7	4	2	3	5	5	3	6	5	5	4	4	5	7	6	4	4	4	6	5	3	4	3	6	4	2	2		4.38636
41M_141217	male	20	5	5	2	3	3	4	1	2	4	7	2	1	5	1	4	3	6	5	2	3	2	7	3	1	5	2	4	7	2	6	6	7	4	3	3	5	3	4	6	2	6	4	2	1		3.70455
42M_141217	male	20	6	5	1	3	4	5	1	3	3	6	2	4	5	2	3	3	4	2	3	2	3	6	4	2	2	2	5	5	5	6	6	5	2	3	3	5	2	2	5	4	6	4	3	1		3.59091
43M_141217	male	21	5	7	2	2	1	5	6	4	4	6	3	2	3	3	3	3	4	5	3	2	2	6	4	2	4	3	5	4	5	3	7	5	4	4	5	7	4	2	3	3	4	4	3	2		3.81818
44M_141217	male	22	6	5	3	4	3	6	2	5	3	7	6	2	5	5	5	3	5	3	4	2	4	5	7	2	3	5	5	6	2	6	6	6	3	2	3	5	6	4	5	4	7	5	3	1		4.29545
45M_141217	male	21	5	5	1	3	1	3	1	3	2	7	3	2	4	2	4	5	6	5	1	1	3	4	6	1	2	3	4	6	2	5	4	7	2	4	2	4	7	5	5	3	6	3	1	1		3.5
46M_141217	male	20	7	6	2	5	4	3	2	3	6	7	3	4	6	3	4	5	5	5	1	5	5	7	6	3	4	4	7	5	4	6	6	7	4	3	4	5	6	3	6	4	6	6	2	2		4.56818
